# Supplementary material for: Annual report text’s positive tone and corporate green innovation: Evidence from China
Source: PLoS One. 2024 Jul 29;19(7):e0306184. doi: 10.1371/journal.pone.0306184 (PMC11285926; doi:10.1371/journal.pone.0306184)
Supplement: S1 Data — (ZIP) [file pone.0306184.s001.zip]

Archive with 1 entries (1 files):
- σÉêσ╣╢μ£ÇσÉÄΣ╜┐τö¿μò░μì«.dta
